# Supplementary material for: A Vector-Based Computational Model of Multimodal Insect Learning Walks
Source: Biomimetics (Basel). 2025 Nov 3;10(11):736. doi: 10.3390/biomimetics10110736 (PMC12650027; doi:10.3390/biomimetics10110736)
Supplement: Supplementary file 1 [file biomimetics-10-00736-s001.zip]

Archive with 44 entries (38 files):
- biomimetics-3867713-supplementary/
- biomimetics-3867713-supplementary/DataS1.zip
- biomimetics-3867713-supplementary/FigureS1-S3.pdf
- biomimetics-3867713-supplementary/Supplementary_Statistical_Results/
- biomimetics-3867713-supplementary/Supplementary_Statistical_Results/FigureS32.png
- biomimetics-3867713-supplementary/Supplementary_Statistical_Results/readme.txt
- biomimetics-3867713-supplementary/Supplementary_Statistical_Results/TableS1.xlsx
- biomimetics-3867713-supplementary/Supplement_Asymmetric olfactory field/
- biomimetics-3867713-supplementary/Supplement_Asymmetric olfactory field/FigureS4.png
- biomimetics-3867713-supplementary/Supplement_Asymmetric olfactory field/FigureS5.png
- biomimetics-3867713-supplementary/Supplement_Asymmetric olfactory field/FigureS6.png
- biomimetics-3867713-supplementary/Supplement_Asymmetric olfactory field/FigureS7.png
- biomimetics-3867713-supplementary/Supplement_Asymmetric olfactory field/FigureS8.png
- biomimetics-3867713-supplementary/Supplement_Asymmetric olfactory field/FigureS9.png
- biomimetics-3867713-supplementary/Supplement_Asymmetric olfactory field/readme.txt
- biomimetics-3867713-supplementary/Supplement_Empty_World/
- biomimetics-3867713-supplementary/Supplement_Empty_World/FigureS10.png
- biomimetics-3867713-supplementary/Supplement_Empty_World/FigureS11.png
- biomimetics-3867713-supplementary/Supplement_Empty_World/FigureS12.png
- biomimetics-3867713-supplementary/Supplement_Empty_World/FigureS13.png
- biomimetics-3867713-supplementary/Supplement_Empty_World/FigureS14.png
- biomimetics-3867713-supplementary/Supplement_Empty_World/FigureS15.png
- biomimetics-3867713-supplementary/Supplement_Empty_World/FigureS16.png
- biomimetics-3867713-supplementary/Supplement_Empty_World/FigureS17.png
- biomimetics-3867713-supplementary/Supplement_Empty_World/FigureS18.png
- biomimetics-3867713-supplementary/Supplement_Empty_World/FigureS19.png
- biomimetics-3867713-supplementary/Supplement_Empty_World/FigureS20.png
- biomimetics-3867713-supplementary/Supplement_Empty_World/readme.txt
- biomimetics-3867713-supplementary/Supplement_Figure4/
- biomimetics-3867713-supplementary/Supplement_Figure4/FigureS21.png
- biomimetics-3867713-supplementary/Supplement_Figure4/FigureS22.png
- biomimetics-3867713-supplementary/Supplement_Figure4/Readme.txt
- biomimetics-3867713-supplementary/Supplement_Tortuosity/
- biomimetics-3867713-supplementary/Supplement_Tortuosity/FigureS23.png
- biomimetics-3867713-supplementary/Supplement_Tortuosity/FigureS24.png
- biomimetics-3867713-supplementary/Supplement_Tortuosity/FigureS25.png
- biomimetics-3867713-supplementary/Supplement_Tortuosity/FigureS26.png
- biomimetics-3867713-supplementary/Supplement_Tortuosity/FigureS27.png
- biomimetics-3867713-supplementary/Supplement_Tortuosity/FigureS28.png
- biomimetics-3867713-supplementary/Supplement_Tortuosity/FigureS29.png
- biomimetics-3867713-supplementary/Supplement_Tortuosity/FigureS30.png
- biomimetics-3867713-supplementary/Supplement_Tortuosity/FigureS31.png
- biomimetics-3867713-supplementary/Supplement_Tortuosity/readme.txt
- biomimetics-3867713-supplementary/TextS1.pdf
