# Supplementary material for: A Vector-Based Computational Model of Multimodal Insect Learning Walks
Source: Biomimetics (Basel). 2025 Nov 3;10(11):736. doi: 10.3390/biomimetics10110736 (PMC12650027; doi:10.3390/biomimetics10110736)
Supplement: Supplementary file 1 [file biomimetics-10-00736-s001.zip › biomimetics-3867713-supplementary/Supplementary_Statistical_Results/readme.txt]

This folder contains two supplementary files providing the statistical results and visual analyses related to the homing performance across learning walks.

Middle_Results：
This file presents a line plot showing how the homing success rate of ten agents changes with the number of learning walks in the middle-distance range (3–6 m). It illustrates the improvement trend in performance across multiple learning trials.

paired_ttest_results：
This Excel file includes all statistical test results for near, middle, and far distance ranges. It provides detailed outcomes of paired significance tests (paired t-tests) and corresponding effect size values (Cohen’s d) for each comparison.
