# Supplementary material for: A Vector-Based Computational Model of Multimodal Insect Learning Walks
Source: Biomimetics (Basel). 2025 Nov 3;10(11):736. doi: 10.3390/biomimetics10110736 (PMC12650027; doi:10.3390/biomimetics10110736)
Supplement: Supplementary file 1 [file biomimetics-10-00736-s001.zip › biomimetics-3867713-supplementary/Supplementary_Statistical_Results/TableS1.xlsx]

## Sheet: Sheet1
Comparison	Method	Statistic	p-value	p (Holm corrected)	Effect type	Effect size
Success_TestAgent2 vs Success_TestAgent1 (Close)	t-test	1.316	0.2208	0.244	Cohen’s d	0.416
Success_TestAgent3 vs Success_TestAgent2 (Close)	t-test	1.107	0.297	0.297	Cohen’s d	0.35
Success_TestAgent4 vs Success_TestAgent3 (Close)	t-test	2.092	0.0659	0.244	Cohen’s d	0.662
Success_TestAgent3 vs Success_TestAgent1 (Close)	t-test	2.207	0.0547	0.244	Cohen’s d	0.698
Success_TestAgent4 vs Success_TestAgent2 (Close)	t-test	2.277	0.0488	0.244	Cohen’s d	0.72
Success_TestAgent4 vs Success_TestAgent1 (Close)	t-test	3.375	0.0082	0.0492	Cohen’s d	1.067
Success_TestAgent2 vs Success_TestAgent1 (Middle)	t-test	3.078	0.0132	0.0528	Cohen’s d	0.973
Success_TestAgent3 vs Success_TestAgent1 (Middle)	t-test	4.583	0.0013	0.0065	Cohen’s d	1.449
Success_TestAgent4 vs Success_TestAgent1 (Middle)	t-test	6.339	0.0001	0.0006	Cohen’s d	2.005
Success_TestAgent3 vs Success_TestAgent2 (Middle)	t-test	1.318	0.2199	0.314	Cohen’s d	0.417
Success_TestAgent4 vs Success_TestAgent2 (Middle)	t-test	3.055	0.0137	0.0528	Cohen’s d	0.966
Success_TestAgent4 vs Success_TestAgent3 (Middle)	t-test	1.54	0.157	0.314	Cohen’s d	0.487
Success_TestAgent3 vs Success_TestAgent2 (Far)	Wilcoxon	10.5	0.5461	0.5461	r (Z/√N)	0.548
Success_TestAgent2 vs Success_TestAgent1 (Far)	t-test	3.674	0.0051	0.0306	Cohen’s d	1.162
Success_TestAgent4 vs Success_TestAgent3 (Far)	Wilcoxon	2.5	0.0059	0.0306	r (Z/√N)	0.806
Success_TestAgent3 vs Success_TestAgent1 (Far)	Wilcoxon	0	0.0071	0.0355	r (Z/√N)	0.886
Success_TestAgent4 vs Success_TestAgent2 (Far)	Wilcoxon	6.5	0.0273	0.082	r (Z/√N)	0.677
Success_TestAgent4 vs Success_TestAgent1 (Far)	Wilcoxon	0	0.0075	0.0375	r (Z/√N)	0.886
