# Supplementary material for: A Vector-Based Computational Model of Multimodal Insect Learning Walks
Source: Biomimetics (Basel). 2025 Nov 3;10(11):736. doi: 10.3390/biomimetics10110736 (PMC12650027; doi:10.3390/biomimetics10110736)
Supplement: Supplementary file 1 [file biomimetics-10-00736-s001.zip › biomimetics-3867713-supplementary/Supplement_Asymmetric olfactory field/readme.txt]

Field_Setting：
This figure shows the spatial configuration of the simulated olfactory field, which was designed with an asymmetric concentration gradient around the nest to reflect uneven cue distribution.

4_agent_learning_walk_1：
This figure presents the trajectories of four agents during their first learning walk. Each trajectory represents a different agent exploring the environment around the nest.

Asymmetric_walk1 – Asymmetric_walk4：
These four figures display the trajectories of a single agent across its first to fourth learning walks, showing how exploration patterns evolve as learning progresses.
