# Supplementary material for: A Vector-Based Computational Model of Multimodal Insect Learning Walks
Source: Biomimetics (Basel). 2025 Nov 3;10(11):736. doi: 10.3390/biomimetics10110736 (PMC12650027; doi:10.3390/biomimetics10110736)
Supplement: Supplementary file 1 [file biomimetics-10-00736-s001.zip › biomimetics-3867713-supplementary/Supplement_Empty_World/readme.txt]

EMPTY_NORMAL_World_Test_turning：
This figure compares the turning smoothness (average turning angle) between the normal world and empty world conditions, showing differences in trajectory tortuosity and movement regularity.

Normal_World_Sampling & Empty_World_Sampling：
These figures illustrate the sampling processes in the two environments. Each shows how visual inputs were sampled along the agent’s field of view, reflecting the environmental richness of visual cues.

NORMAL1 – NORMAL4：
These figures display four consecutive Learning Walk trajectories in the normal world, where environmental landmarks provide rich visual information.

EMPTY1 – EMPTY4：
These figures show the corresponding Learning Walk trajectories in the empty world.
