# Supplementary material for: A Vector-Based Computational Model of Multimodal Insect Learning Walks
Source: Biomimetics (Basel). 2025 Nov 3;10(11):736. doi: 10.3390/biomimetics10110736 (PMC12650027; doi:10.3390/biomimetics10110736)
Supplement: Supplementary file 1 [file biomimetics-10-00736-s001.zip › biomimetics-3867713-supplementary/Supplement_Figure4/Readme.txt]

1. all_homing_test_across_4_learningwalks

This file records the success rates of homing tests across all test points and all agents after each of the four Learning Walks. The matrix provides a comprehensive summary of navigation performance at different learning stages.

2. MBON2

This figure corresponds to the supplementary explanation mentioned in the manuscript. It presents four heatmaps of MBON activity normalized within each Learning Walk area. The visualization illustrates how spatial novelty (MBON output) decreases locally with repeated learning walks, particularly showing a faster reduction around the nest area, indicating the effectiveness of the learning process.

Note: In our model, MBON activity represents the quantification of spatial novelty based on the anti-Hebbian learning rule, and it is inversely related to familiarity.
