# Supplementary material for: A Vector-Based Computational Model of Multimodal Insect Learning Walks
Source: Biomimetics (Basel). 2025 Nov 3;10(11):736. doi: 10.3390/biomimetics10110736 (PMC12650027; doi:10.3390/biomimetics10110736)
Supplement: Supplementary file 1 [file biomimetics-10-00736-s001.zip › biomimetics-3867713-supplementary/Supplement_Tortuosity/readme.txt]

Analysis
This figure presents the statistical comparison of trajectory tortuosity (measured by the average turning angle) and number of scans across learning walks. It quantitatively illustrates how movement complexity and visual scanning behaviour change with repeated learning experiences.

Ant-1 – Ant-4
These figures visualise the trajectories of four individual ants during four consecutive Learning Walks under normal visual conditions. Each plot shows how their exploratory paths evolve and gradually stabilize with experience.

Antless-1 – Antless-4
These figures display the trajectories of Learning Walks under the reduced visual-learning condition, in which both the visual learning rate and number of scans were decreased. The comparison highlights the impact of limited visual learning on navigation performance.
